# Supplementary material for: Pan-Cancer Analysis Identifies MNX1 and Associated Antisense Transcripts as Biomarkers for Cancer
Source: Cells. 2022 Nov 11;11(22):3577. doi: 10.3390/cells11223577 (PMC9688723; doi:10.3390/cells11223577)
Supplement: Supplementary file 1 [file cells-11-03577-s001.zip]

Archive with 1 entries (1 files):
- cells-1929373-supplementary.pdf
